# Supplementary material for: Honokiol‐Magnolol‐Baicalin Possesses Synergistic Anticancer Potential and Enhances the Efficacy of Anti‐PD‐1 Immunotherapy in Colorectal Cancer by Triggering GSDME‐Dependent Pyroptosis
Source: Adv Sci (Weinh). 2025 Feb 14;12(13):2417022. doi: 10.1002/advs.202417022 (PMC11967828; doi:10.1002/advs.202417022)
Supplement: Supplementary file 2 — Supporting Information Dataset 1 [file ADVS-12-2417022-s001.xlsx]

## Sheet: Sheet1
Dataset S1: Detailed information on chemical compounds contained in Huangqin Houpo decoction using HPLC-Q-Orbitrap MS system.
Comp.	RT (min)	m/z (Neg)	Formula	Mass error (ppm)	MS/MS (m/z)	Identification	Structure type	manufacturer	CAS	purity
1a	0.89	195.051	C6H12O7	-3.517	129.0181, 99.0074, 87.0074,75.0074	Gluconic acid	others
2a	0.89	179.055	C6H12O6	-3.526	166.0447, 131.0339, 117.0181, 89.0231, 75.0075, 59.0126	Fructose	others
3a	0.91	209.03	C6H10O8	-2.873	147.0289, 103.0024, 89.0230, 87.0074, 75.0073, 72.9917, 59.0126	Glucaric acid	Others
4a	0.91	151.06	C5H12O5	-0.459	101.0231, 89.0231, 71.0125, 59.0125	Arabitol	Others
5#	0.92	341.109	C12H22O11	0.045	179.0552, 101.0231, 89.0231, 71.0125	D-Trehalose	Others	Shanghaiyuanye	99-20-7	≥98％
6a	0.93	161.045	C6H10O5	-4.636	131.0338, 125.0231, 113.0232, 101.0230, 99.0070, 89.0231, 87.0073, 85.0282, 83.0124, 73.0281, 71.0125, 59.0125, 57.0332, 55.0174	Levoglucosan	Others
7a	1.09	133.013	C4H6O5	-8.921	115.0024, 89.0230, 72.9917, 71.0125, 59.0125	Malic acid	Organic acids
8a	1.3	173.009	C6H6O6	-3.359	154.9977, 129.0181, 111.0075, 85.0282	Aconitic Acid	Organic acids
9#	1.3	191.019	C6H8O7	-3.433	173.0082, 154.9976, 147.0291, 130.9974, 129.0181, 87.0074	Citric acid	Organic acids	Shanghaiyuanye	77-92-9	≥98％
10#	2.25	169.013	C7H6O5	0.719	125.02316,107.01247,95.01239,69.03319,67.01753	Gallic Acid	Phenolic acids	Shanghaiyuanye	149-91-7	≥98％
11a	4.66	209.045	C10H10O5	-1.754	165.0547, 121.0646, 166.0582, 93.0322	5-Hydroxyferulic acid	others
12a	4.8	431.098	C21H20O10	-0.023	341.0655, 311.0562, 283.0612, 281.0454, 269.0446, 59.0123	Isovitexin	Flavonoids
13a	4.9	353.088	C16H18O9	0.013	192.0587,191.0554,173.0446,93.0332	Chlorogenic acid	Phenolic acids
14a	5.59	179.035	C9H8O4	-0.011	135.0440,134.0362	Caffeic acid	Phenolic acids
15a	6.38	623.198	C29H36O15	0.059	461.1660,315.1084,161.0234	Verbascoside	others
16a	6.55	525.162	C24H30O13	0.716	165.0548,123.0439	Mudanpioside E	Terpenoids
17#	6.55	479.156	C23H28O11	0.574	327.1039, 165.0543, 121.0282	Paeoniflorin	Terpenoids	Shanghaiyuanye	23180-57-6	≥98％
18a	6.74	207.066	C11H12O4	-3.101	191.0350, 189.0549, 163.0391, 147.0441, 135.0440	6-methoxymellein	others
19#	7.36	609.146	C27H30O16	-0.489	607.1306, 301.0345, 300.0277	Rutin	Flavonoids	Shanghaiyuanye	153-18-4	≥98％
20#	7.6	417.119	C21H22O9	-0.061	255.0663, 153.0184, 135.0077, 119.0490	Liquiritin	Flavonoids	Shanghaiyuanye	551-15-5	≥98％
21#	7.86	193.05	C10H10O4	-2.86	177.0532, 145.0283, 89.0396	Ferulic acid	Phenolic acids	Shanghaiyuanye	1135-24-6	≥98％
22a	7.97	431.099	C21H20O10	0.882	270.0490, 269.0452, 268.0379	Genistin	Flavonoids
23#	8.5	579.173	C27H32O14	1.798	459.1170, 271.0614, 151.0026	Naringin	Flavonoids	Shanghaiyuanye	10236-47-2	≥98％
24a	9.04	609.183	C28H34O15	0.208	343.0831, 301.0718, 283.0607, 125.0231, 59.0125	Neohesperidin	Flavonoids
25a	9.12	609.183	C28H34O15	0.208	343.0831,313.0718,285.0412,283.0607,151.0029,59.0125	Hesperidin	Flavonoids
26#	9.15	137.023	C7H6O3	-0.154	111.0075, 108.9360, 93.0333	Salicylic acid	Phenolic acids	Shanghaiyuanye	69-72-7	≥98％
27a	9.34	285.041	C15H10O6	0.004	267.0269,151.0027,133.0283,125.0228,107.0125,83.0126,	Luteolin	Flavonoids
28#	9.77	445.078	C21H18O11	0.08	311.0572,269.0457,251.0336,241.0502,175.0240,89.0233,87.0075,72.9917,59.0126	Baicalin	Flavonoids	Shanghaiyuanye	21967-41-9	≥98％
29a	9.78	269.046	C15H10O5	0.161	241.0505, 225.0547, 223.0391, 213.0552, 197.0598, 195.0440, 171.0445, 169.0649	Genistein	Flavonoids
30a	9.79	431.098	C21H20O10	-0.742	270.0490, 269.0456, 251.0345	Apigetrin	Flavonoids
31#	9.91	269.046	C15H10O5	0.012	267.0299,251.0347,241.0505,213.0552,171.0445	Baicalein	Flavonoids	Shanghaiyuanye	491-67-8	≥98％
32a	9.92	285.04	C15H10O6	0.075	239.0354,117.0333,125.0233	Scutellarein	Flavonoids
33a	9.95	461.072	C21H18O12	2.34	286.0437,285.0405,284.0331,113.0231	Scutellarin	Flavonoids
34a	10.57	263.128	C15H20O4	-1.985	219.1388, 201.1279, 153.0911, 151.0754	Abscisic acid	Terpenoids
35a	10.64	255.066	C15H12O4	0.008	135.0087,119.0490	Pinocembrin	others
36a	10.92	459.093	C22H20O11	0.273	283.0612,211.0399,175.0239,87.0073,59.0125	Oroxylin A-7-O-glucuronide	Flavonoids
37#	11.1	301.036	C15H10O7	0.379	273.0398, 178.9977, 164.9265, 151.0026	Quercetin	Flavonoids	Shanghaiyuanye	117-39-5	≥98％
38a	11.37	283.061	C16H12O5	0.082	269.0411,268.0378,267.0294,239.0343	Oroxylin A	Flavonoids
39a	11.5	459.094	C22H20O11	1.471	283.0612,175.0240,89.0231,87.0074,72.9919,59.0125	Wogonoside	Flavonoids
40#	12.34	271.061	C15H12O5	0.012	177.0187,151.0062,119.0489,107.0123,93.0332,83.0124,	Naringenin	Flavonoids	Shanghaiyuanye	10236-47-2	≥98％
41a	12.46	367.202	C22H26N2O3	0.683	226.0876, 144.0809	16-methoxytabersonine	Alkaloids
42a	12.51	299.056	C16H12O6	-0.473	300.0592,299.0560,284.0326	Hispidulin	Flavonoids
43a	12.92	269.046	C15H10O5	0.644	227.0348,201.0547,67.0175	Apigenin	Flavonoids
44a	13.24	241.087	C15H14O3	-0.612	223.0760, 199.0757	Equol	others
45#	14.2	267.066	C16H12O4	0.254	295.0451, 252.0427, 251.0342, 233.0399, 195.0451, 132.0207	Formononetin	Flavonoids	Shanghaiyuanye	485-72-3	≥98％
46a	16.21	373.093	C19H18O8	0.025	358.0696, 344.0491, 343.0459, 328.0223	Skullcapflavone II	Flavonoids
47#	18.45	265.123	C18H18O2	0.012	249.0921,225.0875,224.0840,223.0762	Honokiol	Lignans and Coumarins	Shanghaiyuanye	35354-74-6	≥98％
48#	18.96	265.124	C18H18O2	1.535	247.1127,238.0990,219.8450,119.0491	Magnolol	Lignans and Coumarins	Shanghaiyuanye	528-43-8	≥98％
49a	20.61	265.148	C12H26O4S	0.176	267.1439, 96.9588, 79.9561	Dodecyl sulfate	others
Comp.	RT (min)	m/z (Pos)	Formula	Mass error (ppm)	MS/MS (m/z)	Identification	Structure type	manufacturer	CAS	purity
1a	0.83	162.076	C6H11NO4	0.467	144.0656, 99.0445, 98.0604, 70.0659	2-Aminoadipic acid	Alkaloids
2#	0.82	175.119	C6H14N4O2	1.072	158.0926, 130.0977, 116.0710, 70.0659	Arginine	Amino acids and derivatives	Shanghaiyuanye	74-79-3	≥98％
3a	0.87	104.107	C5H13NO	4.22	60.0816, 59.0738, 58.0659	Choline	Alkaloids
4#	0.87	134.045	C4H7NO4	1.237	116.0346, 88.0399, 75.0276, 70.0295	Aspartic acid	Amino acids and derivatives	Shanghaiyuanye	56-84-8	≥98％
5a	0.87	132.065	C5H9NO3	-2.269	86.0607，85.0293，72.0451，69.0344	Aminolevulinic acid	others
6a	0.9	160.097	C7H13NO3	0.751	142.0864, 98.0605, 86.0607, 84.0450	Calystegin A3	others
7#	0.9	120.066	C4H9NO3	2.584	102.0551, 74.0605, 56.0502	L-Threonine	Amino acids and derivatives	Shanghaiyuanye	72-19-5	≥98％
8#	0.9	118.087	C5H11NO2	2.836	73.0846, 72.0813, 55.0549	Valine	Amino acids and derivatives	Shanghaiyuanye	640-68-6	0.99
9#	0.9	148.061	C5H9NO4	1.187	130.0497, 123.9643, 102.0551, 84.0448	Glutamic acid	Amino acids and derivatives	Shanghaiyuanye	617-65-2	≥98％
10#	0.93	116.071	C5H9NO2	2.713	98.9846, 82.5376, 70.0658	D-Proline	Amino acids and derivatives	Shanghaiyuanye	344-25-2	0.99
11a	0.96	144.102	C7H13NO2	0.797	145.1055, 84.0813, 58.0659	Stachydrine	Alkaloids
12a	1	130.087	C6H11NO2	0.295	130.0865, 84.0814, 56.0503, 55.0551	Pipecolic acid	Alkaloids
13a	1.03	136.062	C5H5N5	1.236	137.0667, 94.0406	Adenine	Nucleotides and derivatives
14a	1.03	291.13	C10H18N4O6	0.65	201.0518, 176.1225, 112.0873	Argininosuccinic acid	Amino acids and derivatives
15a	1.06	138.055	C7H7NO2	0.905	94.0656, 92.0502	Trigonelline	Alkaloids
16a	1.26	150.091	C9H11NO	0.996	151.0949, 132.0809, 117.0574	N-(2,4-Dimethylphenyl)formamide	others
17a	1.31	154.098	C7H11N3O	0.788	155.1018, 137.0707, 112.0871	N-Acetylhistamine	others
18a	1.36	130.05	C5H7NO3	0.772	131.0536, 85.0482, 84.04449, 56.0503	Pyroglutamic Acid	Amino acids and derivatives
19a	1.43	127.039	C6H6O3	1.727	99.0446, 69.0342, 68.9978	Phloroglucinol	Phenolic acids
20a	1.56	268.104	C10H13N5O4	0.371	137.0664, 136.0619, 85.0290, 72.0390	Adenosine	Nucleotides and derivatives
21a	1.58	163.123	C10H14N2	0.153	146.0963,134.0966,120.0811,94.0657	Anabasine	Alkaloids
22a	1.7	152.057	C5H5N5O	0.813	135.0302,128.0455，110.0352	Guanine	Nucleotides and derivatives
23#	1.73	132.102	C6H13NO2	2.156	113.9637, 86.0968, 72.9377	L-Leucine	Amino acids and derivatives	Shanghaiyuanye	61-90-5	≥98％
24a	2.07	180.138	C11H17NO	0.44	121.0651, 93.0703, 91.0547	Methoxyphenamine	others
25#	2.71	166.086	C9H11NO2	-0.332	149.0593, 121.0845, 120.0811, 103.0546, 93.0702, 79.0549	L-Phenylalanine	Amino acids and derivatives	Shanghaiyuanye	63-91-2	≥98％
26a	3.6	153.018	C7H6O4	-1.052	110.0316,108.0204	Gentisic acid	others
27a	4.07	188.071	C11H9NO2	0.451	170.0598,142.0655	trans-3-Indoleacrylic acid	others
28a	4.9	177.055	C10H8O3	0.222	121.0650,91.0548,79.0547	Hymecromone	others
29a	4.9	163.039	C9H6O3	-0.004	145.0285,89.0391	Umbelliferone	others
30a	5.14	314.175	C19H23NO3	-0.255	271.1329, 269.1172, 239.1067, 58.0659	Ethylmorphine	others
31a	5.87	328.154	C19H21NO4	0.626	268.1335, 165.0912	6-Acetylmorphine	others
32a	6.13	342.17	C20H23NO4	0.541	311.1241, 297.1122	Acetylcodeine	others
33a	6.55	481.17	C23H28O11	1.583	319.1178, 301.1068, 197.0810, 179.0703, 145.0498, 105.0339	Albiflorin	Terpenoids
34a	6.56	255.065	C15H10O4	-0.099	257.0704, 256.0687, 227.0703, 199.0755	Daidzein	others
35a	6.65	179.07	C10H10O3	0.052	161.0559, 133.0648	Coniferaldehyde	others
36#	6.75	417.118	C21H20O9	-0.428	255.0652, 199.0759, 137.0236	Daidzin	Flavonoids	Shanghaiyuanye	552-66-9	≥98％
37a	6.89	447.128	C22H22O10	-0.074	286.0792, 285.0759, 270.0523, 269.0446	5-O-Methylgenistin	others
38a	7.44	257.081	C15H12O4	0.018	239.0708,173.0598,163.0389,147.0441,137.0234,119.0494,117.0339,111.0442,95.0497	Isoliquiritigenin	Flavonoids
39a	7.56	289.071	C15H12O6	0.676	271.0607, 205.0506, 179.0342, 163.0391, 153.0184, 139.0390, 135.0443	Eriodictyol	Flavonoids
40a	7.67	268.134	C17H17NO2	1.957	269.1392, 237.0859, 220.0857, 219.0806	Apomorphine	others
41a	8.5	435.13	C21H22O10	2.314	436.1318, 274.0791, 273.0758,	Prunin	others
42a	8.74	449.145	C22H24O10	1.15	431.1345, 413.1232, 327.0877, 299.0785, 287.0920, 271.0603, 179.0337, 177.0547, 153.0183	Isosakuranin	others
43a	8.89	609.182	C28H32O15	0.597	301.0708, 286.0475	Neodiosmin	Flavonoids
44a	9.05	303.086	C16H14O6	-0.048	179.0340, 177.0547, 153.0813	Hesperetin	Flavonoids
45a	9.05	465.14	C22H24O11	1.036	447.01285, 303.0863, 153.0183	Hesperetin 7-O-glucoside	others
46#	9.35	356.185	C21H25NO4	-0.406	340.1552, 192.1015, 165.0907, 150.0672	Tetrahydropalmatine	Alkaloids	Shanghaiyuanye	6024-85-7	≥98％
47a	9.78	431.134	C22H22O9	0.583	269.0809, 137.0232	Ononin	Flavonoids
48#	10.08	180.102	C10H13NO2	-0.029	162.0914, 112.0760, 997.9918, 56.9656	Phenacetin	others	Shanghaiyuanye	62-44-2	≥99%
49a	10.51	271.06	C15H10O5	0.295	272.0673,169.0132,123.0078	Norwogonin	others
50a	10.77	285.076	C16H12O5	0.211	271.0559,270.0522	Wogonin	Flavonoids
51a	10.91	336.123	C20H17NO4	0.135	337.1259, 321.0986, 320.0919	Berberine	Alkaloids
52a	13.12	301.071	C16H12O6	0.051	288.0517, 287.0504, 286.0473	Tectorigenin	Flavonoids
53a	14.59	471.347	C30H46O4	0.283	317.2125, 235.1691, 189.1641, 177.1640	Glycyrrhetinic acid	Terpenoids
54#	14.61	840.438	C42H65NO16	-0.715	423.4111, 647.3803, 471.3461, 453.3364	Ammonium Glycyrrhizinate	others	Shanghaiyuanye	1407-03-0	≥97%
55a	14.89	343.118	C19H18O6	-0.189	328.0936, 313.0705, 299.0922, 285.0757	Zapotin	others
56#	15.32	781.474	C42H68O13	1.166	455.3500, 437.3404, 419.3291, 407.3307	Saikosaponin	Terpenoids	Shanghaiyuanye	20736-09-8	≥98％
57#	15.94	255.065	C15H10O4	-0.295	153.0183, 132.9030	Chrysin	Flavonoids	Shanghaiyuanye	480-40-0	≥98％
58a	16.11	403.139	C21H22O8	0.511	357.0963, 345.0969, 241.0706, 163.0755	Nobiletin	Flavonoids
59a	17.42	373.128	C20H20O7	0.645	343.0815, 358.1052, 211.0240, 183.0298	Tangeritin	Flavonoids
60a	18.23	302.305	C18H39NO2	0.311	284.2949,70.0658	Safingol	others
61a	18.56	170.096	C12H11N	0.318	93.0578, 92.0500, 153.0697	Diphenylamine	others
62a	19.76	195.174	C13H22O	-0.012	177.1640,153.1271,149.1327,137.1323,135.1168,121.1014,109.1017,107.0859,83.0860,81.0705,71.0499,69.0706,67.0548,57.0705	Geranylacetone	others
63a	19.89	279.159	C16H22O4	1.305	205.0864, 149.0239, 150.0268	Dibutyl phthalate	others
64a	20.17	338.342	C22H43NO	0.173	321.3151, 303.3046, 149.1326,137.1334	Erucamide	others
65a	20.74	284.295	C18H37NO	0.03	286.3015,285.2982,	Stearamide	others
66a	20.79	122.097	C8H11N	1.753	106.0658, 79.0549	N,N-Dimethylaniline	others
67#	21.02	282.279	C18H35NO	-0.005	265.2533,247.2415,111.1171,97.1016,85.1019,83.0861,71.0862,69.0706,57.0707	Oleamide	Lipids	Shanghaiyuanye	301-02-0	0.7
#: Chemical compounds were identified after comparison with standards.
