# Supplementary material for: Honokiol‐Magnolol‐Baicalin Possesses Synergistic Anticancer Potential and Enhances the Efficacy of Anti‐PD‐1 Immunotherapy in Colorectal Cancer by Triggering GSDME‐Dependent Pyroptosis
Source: Adv Sci (Weinh). 2025 Feb 14;12(13):2417022. doi: 10.1002/advs.202417022 (PMC11967828; doi:10.1002/advs.202417022)
Supplement: Supplementary file 3 — Supporting Information Dataset 2 [file ADVS-12-2417022-s002.xlsx]

## Sheet: Sheet1
Dataset S2: The prototype compounds in plasma after Huangqin Houpo treatment using UPLC-MS/MS system.
Compounds	RT (min)	Adduct	Molecular weight (Da)	Q1 (Da)	Q1 theory	Mass error (ppm)	Formula	Fragment ions											Peak area
L-Leucine	1.24	[M+H]+	131.095	132.101	132.102	6.05593	C6H13NO2	132.103	86.0975	69.0711	55.0547	86.1115	72.9409	55.0201	73.0633	53.0015	72.9352	85.8376
Stachydrine	0.87	[M+H]+	143.095	144.101	144.102	9.02139	C7H13NO2	144.099	58.0643	84.0796	102.052	62.0175	98.0951	132.922	72.0792	56.0483	55.0534	114.91
L-Phenylalanine	2.07	[M+H]+	165.079	166.086	166.086	4.21468	C9H11NO2	166.087	120.082	103.055	77.0388	93.0704	79.0544	91.0545	107.049	118.065	53.039	131.048
Oleamide (9-Octadecenamide)	11.13	[M+H]+	281.272	282.278	282.279	2.47982	C18H35NO	282.28	69.0694	282.278	83.0864	57.0708	97.1017	135.117	247.243	121.099	55.0538	265.258
Nobiletin (5,6,7,8,3',4'-Hexamethoxyflavone)	7.13	[M+H]+	402.132	403.138	403.139	1.48832	C21H22O8	403.139	373.099	388.117	355.084	327.087	342.112	358.07	387.109	345.098	359.113	330.075
Citric Acid	0.94	[M-H]-	192.027	191.02	191.02	-4.18805	C6H8O7	191.021	111.009	87.0085	85.0278	111.002	129.018	191.02	85.0333	67.0155
Baicalin*	4.25	[M+H]+	446.085	447.092	447.092	-	C21H18O11	447.094	271.067	271.088	270.229	272.053	123.007	271.634	253.048	271.884	113.025	159.03	890013
3-Hydroxy-11-oxoolean-12-en-30-oic acid (18α-Glycyrrhetinic acid)	9.77	[M-H]-	470.34	469.33	469.332	-	C30H46O4	469.332	469.33	425.344	467.885	467.863	355.265	467.917	423.325	409.308	469.091	467.837
Choline	0.77	[M]+	104.107	104.107	104.107	-	C5H14NO+	104.107	60.0808	58.0651
L-Threonine	0.79	[M+H]+	119.058	120.066	120.066	-	C4H9NO3	120.066	56.0506	74.0613	57.0339	84.0448	58.0651	102.055	58.0287	55.8828	59.0718	56.4276
Pyroglutamic acid	1.2	[M+H]+	129.043	130.05	130.05	-	C5H7NO3	130.05	84.0451	56.0508	57.0728	130.047	55.02	66.0337
Pipecolic acid	0.66	[M+H]+	129.079	130.1	130.086	-	C6H11NO2	130.096	130.096	124.025	130.049	122.083	125.027
Adenine	1.21	[M+H]+	135.054	136.06	136.062	-	C5H5N5	136.062	119.036	92.0247	94.0404	67.0298	65.0139	109.051	55.0295	82.0405	77.0138	118.674
DL-2-Aminoadipic acid	0.81	[M+H]+	161.069	162.076	162.076	-	C6H11NO4	162.077	98.0612	55.0186	56.05	70.066	116.071	144.066	99.0462	97.7629	73.0284	71.0491
Daidzein*	4.87	[M+H]+	254.058	255.065	255.065	-	C15H10O4	255.065	65.0386	152.062	91.0542	137.023	115.054	81.0335	181.055	199.075	227.07	169.065	39838.4
Wogonin (5,7-Dihydroxy-8-Methoxyflavone)	6.99	[M+H]+	284.068	285.076	285.076	-	C16H12O5	285.076	270.063	252.042	242.057	179.049	269.045	241.049	151.054	168.006	224.047	144.057
Eriodictyol (5,7,3',4'-Tetrahydroxyflavanone)	5.09	[M+H]+	288.063	289.071	289.071	-	C15H12O6	289.07	153.018	163.039	145.028	135.044	117.034	179.034	123.043	187.038	271.06	205.048
Albiflorin	3.67	[M+H]+	480.163	481.17	481.17	-	C23H28O11	481.171	197.081	105.035	151.076	133.065	179.071	319.118	301.107	161.06	121.064	123.08
Gallic acid	1.92	[M-H]-	170.022	169.014	169.014	-	C7H6O5	169.016	125.026	79.0192	124.017	169.015	69.0348	81.0347	97.0296	51.0239	107.013	53.0394
Caffeic acid	3.39	[M-H]-	180.042	179.035	179.035	-	C9H8O4	179.035	135.047	134.038	107.049	117.035	79.0553	89.0385	134.634	91.0542	106.042	133.029
Ferulic acid	3.87	[M-H]-	194.058	193.051	193.051	-	C10H10O4	193.052	134.042	178.029	133.03	137.025	149.062	106.043	121.03	89.0393	117.034	150.032
Gluconic acid	0.8	[M-H]-	196.058	195.051	195.051	-	C6H12O7	195.05	75.0091	59.0136	195.049	129.018	71.0136	99.0084	87.0095	72.9921	89.0239	57.0337
Honokiol*	8.02	[M-H]-	266.131	265.131	265.123	-	C18H18O2	265.131	224.092	223.084	250.108	249.1	209.067	197.067	247.12	196.094	264.123	235.083	39186.1
Magnolol*	8.54	[M-H]-	266.131	265.123	265.123	-	C18H18O2	265.125	205.06	119.047	182.038	222.064							286454
D-Trehalose	0.75	[M-H]-	342.116	341.109	341.109	-	C12H22O11	341.11	119.035	89.0233	179.054	59.0115	71.0163	89.03	59.0172	341.1	341.086	113.022
*The asterisk are the two groups of three-drug compounds screened in the manuscript
